# Supplementary material for: Glutathione S-Transferase May Contribute to the Detoxification of (S)-(−)-Palasonin in Plutella xylostella (L.) via Direct Metabolism
Source: Insects. 2022 Oct 28;13(11):989. doi: 10.3390/insects13110989 (PMC9692725; doi:10.3390/insects13110989)
Supplement: Supplementary file 1 [file insects-13-00989-s001.zip]

Archive with 1 entries (1 files):
- insects-1968948-supplementary.pdf
